# Supplementary material for: Natural Rubber Composites Using Hydrothermally Carbonized Hardwood Waste Biomass as a Partial Reinforcing Filler—Part II: Mechanical, Thermal and Ageing (Chemical) Properties
Source: Polymers (Basel). 2023 May 21;15(10):2397. doi: 10.3390/polym15102397 (PMC10220732; doi:10.3390/polym15102397)
Supplement: Supplementary file 1 [file polymers-15-02397-s001.zip]

Archive with 1 entries (1 files):
- polymers-2235390-supplementary.pdf
